# Supplementary material for: The prevalence of renal impairment in individuals seeking HIV testing in Urban Malawi
Source: BMC Nephrol. 2016 Nov 22;17:186. doi: 10.1186/s12882-016-0403-7 (PMC5118906; doi:10.1186/s12882-016-0403-7)
Supplement: Additional file 1: — Dataset. (XLSX 62.2 kb) [file 12882_2016_403_MOESM1_ESM.xlsx]

## Sheet: dataset
																												Dataset
Obs	RR_syst	RR_diast	age	hiv_n	BMI	Cystatin-C	Creatinine	ACR	eGFR_vandeventer	Schisto_Elisa	Schisto_IIFT_par	Schisto_IIFT_Focal	infection	gender_n	healthy_n	polyuria_n	mictpain_n	tb_n	hyperten_n	diabetes_n	dmfamhis_n	sickcell_n	sicellfam_n	hepatitis_n	renaldis_n	kidstones_n	regmed_n	regnsaid_n	regantihyp_n	malaria_n		Variable	Description
1	106	66	23	no	23.8	.73	.83	.23	109.67	.n	.n	.n		male	No	No	No	No	No	No	No	No	No	No	No	No	No			Yes		RR_syst	systolic blood pressure
2	111	72	36	no	26.1	.83	.88	.15	92.95	.n	20	.n	STI	male	Yes	Yes	No	No	No	No	No	No	No	No	No	No	Yes	Yes	No	Yes		RR_diast	diastolic blood pressure
3	127	79	24	no	21.6	.69	.82	.46	112.31	.n	40	.n		male	Yes	Yes	No	No	No	No	Yes	No	No	No	No	No	No			No		age	Age
4	113	75	39	yes	34.2	.97	.71	.54	81.84	.26	20	20		female	Yes	Yes	No	No	No	No	Yes	No	No	No	No	No	No			No		hiv_n	HIV-Status
5	96	70	30	no	36.3	.8	.65	.4	99.11	.29	20	160		female	Yes	No	No	No	Yes	No	No	No	No	No	No	No	No			No		BMI	BMI
6	81	56	64	yes	19.1	.97	.69	.4	68.86	.n	.n	.n		male	No	No	No	No	No	No	No	No	No	No	No	No	No			No		Cystatin_C	serum Cystatin C
7	121	89	53	no	36.1	.87	.66	.85	80.19	.n	.n	.n		female	Yes	No	No	No	Yes	Yes	Yes	No	No	No	No	No	Yes	No	Yes	Yes		Creatinine	serum Creatinine
8	101	84	41	no	18.5	.6	.54	1.72	106.92	.n	.n	.n		male	No	No	No	No	No	Yes	Yes	No	No	No	No	No	Yes	No	No	No		ACR	Albumin-Creatinine-Ratio
9	116	66	29	no	23.8	.67	.64	.42	110.11	.n	.n	.n		female	No	No	No	No	No	No	No	No	Yes	No	No	No	No			No		eGFR_vandeventer	calculated eGFR with Serum-Cystatin C according to van Deventer, based on Heidelberg laboratory measures
10	119	83	23	no	19.2	.68	.63	.46	113.96	.n	.n	.n		female	Yes	No	No	No	No	No	No	No	No	No	No	No	No			No		Schisto_Elisa	Schistosomiasis Serology via ELISA
11	113	65	20	no	28.4	.67	.53	.45	117.15	.44	80	160		female	Yes	No	No	No	No	No	Yes	No	No	No	No	No	No			Yes		Schisto_IIFT_par	Schistosomiasis Serology via parenchymal IIFT
12	103	68	22	no	20.9	1.02	.7	1.88	88.55	.n	.n	.n		male	Yes	No	Yes	No	No	No	No	No	No	No	No	No	No			No		Schisto_IIFT_foc	Schistosomiasis Serology via focal IIFT
13	129	83	35	no	23	.55	.73	.39	115.72	.n	.n	.n		female	No	No	No	No	No	No	No	Yes	No	No	No	No	No			No		infection	Infection treated with drip in the past
14	109	70	33	no	20.6	.72	.59	.1	103.18	.n	20	.n		male	Yes	No	No	No	No	No	No	No	No	No	No	No	No			Yes		gender_n	Gender
15	114	83	33	no	26.4	.75	.84	1.76	100.76	.24	.n	.n		female	No	Yes	No	No	Yes	No	No	No	No	No	No	No	No			Yes		healthy_n	Feeling healthy at study participation
16	150	108	35	no	20.6	.72	.6	.64	101.75	.n	20	.n	Pneumonia	female	Yes	No	No	No	Yes	No	No	No	No	No	No	No	Yes	No	Yes	Yes		polyuria_n	Polyuria?
17	99	71	43	no	29	.75	.81	.4	94.05	.n	.n	.n		female	Yes	No	No	No	No	No	Yes	No	.a	No	.a	No	No			No		mictpain_n	Pain during micturation
18	116	68	33	no	21.3	.74	.68	.18	101.53	.n	40	.n	STI	female	Yes	No	No	No	No	No	No	No	No	No	No	No	No			Yes		tb_n	Been diagnosed with Tuberculosis
19	121	77	57	no	41.5	.89	.64	5.44	76.78	.n	160	.n		female	Yes	No	No	Yes	Yes	Yes	Yes	No	No	No	No	No	Yes	Yes	Yes	Yes		hyperten_n	Been diagnosed with Hypertension
20	115	83	31	yes	25.6	.65	.69	.33	110.33	1.11	.n	80		female	Yes	No	No	No	No	No	No	No	No	No	No	No	No			Yes		diabetes_n	Been diagnosed with Diabetes
21	104	73	35	no	31.9	.59	.54	.7	112.31	.n	.n	.n	Pneumonia	female	Yes	No	No	No	No	No	Yes	No	No	No	No	No	No			Yes		dmfamhis_n	Family history of diabetes
22	113	79	27	no	21.7	.85	1.26	.24	97.35	.n	.n	.n		male	Yes	No	No	No	No	No	Yes	No	No	No	No	No	No			No		sickcell_n	Been diagnosed with Sickle-Cell Disease
23	96	66	20	no	25.7	.58	.72	.35	125.51	.n	.n	.n	Bronchitis; pneumonia	female	No	No	No	No	No	No	.b	No	No	No	No	No	No			Yes		sicellfam_n	Family history of Sickle-Cell Disease
24	121	69	28	no	20.8	.59	.66	.49	117.81	.n	.n	.n		male	No	No	No	No	No	No	Yes	No	No	.a	No	No	No			No		hepatitis_n	Been diagnosed with Hepatitis
25	119	72	25	no	20.7	.72	.78	.33	109.01	.n	.n	.n		male	Yes	No	No	No	No	No	No	No	No	No	No	No	No			No		renaldis_n	Been diagnosed with a renal disease
26	91	69	22	yes	16.6	1.18	.54	3.21	78.43	.6	40	80		female	No	No	Yes	No	No	No	No	No	Yes	No	No	No	No			Yes		kidstones_n	Ever had kidney stones
27	111	78	21	yes	21.2	.76	.73	.16	108.68	.n	.n	.n		male	Yes	No	No	No	No	No	No	No	No	No	No	No	No			No		regmed_n	Regular medication
28	122	85	34	no	23	.81	1	.28	95.7	.n	.n	.n		male	No	No	No	No	No	No	No	No	No	No	No	No	No			Yes		regnsaid_n	Regular NSAID
29	127	76	31	no	22	.72	.94	.14	104.61	.2	80	.n		male	No	No	No	No	No	No	No	No	No	No	No	No	No			No		reantihyp_n	Regular antihypertensives
30	113	81	22	no	23.6	.68	.49	2.05	114.73	.n	.n	.n		female	No	No	No	No	No	No	No	No	.b	No	No	No	No			Yes		malaria_n	Ever had Malaria
31	89	64	25	no	19.9	.72	.76	.75	109.01	.21	.n	.n		female	Yes	No	No	No	No	No	No	No	No	No	No	No	No			Yes
32	108	68	46	yes	20.2	.81	.77	1.48	88	.72	20	.n	pneumonia	male	No	No	No	No	No	No	No	No	No	No	No	No	No			No
33	115	81	25	no	16.8	.7	.6	.22	110.66	.n	.n	20		male	Yes	No	No	No	No	No	No	No	No	No	No	No	No			No
34	106	66	32	yes	18.8	1.08	.92	1.45	78.98	.n	20	.n	STI	male	No	No	No	No	No	No	No	No	No	No	No	No	No			No
35	158	113	44	no	28.8	.76	.63	2.28	92.73	.n	.n	.n		female	Yes	No	No	No	No	No	No	No	No	No	No	No	No			No
36	68	48	45	yes	18.9	.98	.95	.15	77.88	.25	20	40	Meningitis	male	No	No	No	No	No	No	No	No	No	No	No	No	No			Yes
37	116	78	38	no	20.9	.83	.79	.41	91.63	.n	20	20		male	Yes	No	No	No	No	No	No	No	No	No	No	No	No			No
38	103	81	33	no	20.5	.83	.93	2.55	94.82	.n	.n	.n		male	Yes	No	No	No	No	No	No	No	No	No	No	No	No			No
39	110	67	32	no	24.2	.86	.92	.2	93.39	.44	20	.n		male	Yes	No	No	No	No	No	No	No	No	No	No	No	No			Yes
40	96	59	28	no	25.1	.64	.51	.75	113.41	.n	20	.n		female	Yes	No	No	No	No	No	Yes	No	Yes	No	No	No	No			No
41	104	57	24	yes	23.6	.87	.65	.52	97.9	.23	.n	.n		female	No	No	No	No	No	No	No	No	No	No	No	No	No			Yes
42	120	73	25	no	23.9	.72	.63	.24	109.01	.27	20	.n		male	No	No	No	No	No	No	No	No	No	No	No	No	No			No
43	112	65	44	no	22	.7	1.03	.44	97.02	.n	.n	.n		male	No	No	No	No	No	No	No	No	No	No	No	No	No			No
44	104	75	29	yes	22.7	.8	.64	.28	99.77	.29	40	40		female	No	No	No	No	No	No	No	No	No	No	No	No	No			No
45	90	60	32	yes	21.9	.69	.56	.44	106.26	.n	.n	.n		female	No	No	Yes	Yes	Yes	No	No	No	No	No	No	No	No			No
46	131	55	35	no	20.2	.71	.81	1.15	102.52	.n	.n	.n		male	No	No	No	No	No	No	No	No	No	No	No	No	No			No
47	102	60	26	no	22	.74	.67	.18	106.59	.n	.n	.n	STI	male	Yes	No	No	No	No	No	No	No	No	No	No	No	No			No
48	91	63	42	yes	23.7	.91	.72	.5	83.93	.n	.n	.n	pneumonia	male	No	No	No	No	No	No	No	No	No	No	No	No	No			No
49	94	64	34	yes	24.1	1.13	1.38	4.34	75.02	.32	20	80		male	No	No	No	No	No	No	No	No	No	No	No	No	No			Yes
50	94	61	31	yes	25.1	.78	.63	.32	99.88	.22	40	.n		female	Yes	No	No	No	No	No	No	No	No	No	No	No	Yes	.a	.a	No
51	102	73	24	yes	19.5	.67	.43	.68	113.96	.n	40	.n		female	No	No	No	No	No	No	No	No	No	No	No	No	No			No
52	87	73	27	yes	25.3	1.05	.78	.49	83.71	.n	.n	.n		female	No	No	No	No	No	No	No	No	No	No	No	No	Yes	No	No	Yes
53	84	66	28	yes	19.1	.7	.53	.21	108.35	.61	20	.n		female	No	Yes	Yes	No	No	No	No	No	No	No	No	No	No			No
54	113	61	23	no	21.8	.94	.81	2.07	93.5	.n	.n	.n	tonsillitis	male	No	No	Yes	No	No	No	No	No	No	No	No	No	No			No
55	121	88	31	yes	24.3	.72	.65	.41	104.61	.n	.n	.n		female	Yes	No	No	No	No	No	No	No	No	No	No	No	Yes	No	No	No
56	101	65	32	yes	20.3	.92	1.07	.54	89.21	.29	160	160		male	No	No	No	No	No	No	No	No	No	No	No	No	No			No
57	70	50	25	yes	20.7	1.06	.97	3.01	84.15	.n	20	.n	STI	male	No	No	No	Yes	No	No	No	No	No	No	No	No	No			Yes
58	124	84	38	no	36.2	.73	.74	.24	98.89	.n	.n	.n	minor laparotomy, led to infection	female	Yes	No	No	No	No	No	Yes	No	No	No	No	No	No			No
59	112	81	53	no	33.8	.74	.5	2.63	88.44	.n	40	.n		female	Yes	No	No	No	No	No	No	No	No	No	No	No	No			No
60	128	92	31	yes	19.6	.78	.58	1.47	99.88	.24	.n	.n		female	No	No	No	No	Yes	No	No	No	No	No	No	No	No			Yes
61	105	66	44	no	24.4	.77	.53	.5	92.07	.41	.n	.n		female	No	No	No	No	No	No	No	No	No	No	No	No	No			Yes
62	115	70	34	no	21.6	.73	.75	.15	101.64	.n	.n	.n		male	No	No	No	No	No	No	No	No	No	No	No	No	No			No
63	151	88	51	no	24.1	.81	.75	.99	85.03	.n	.n	.n		male	Yes	Yes	No	No	Yes	No	No	No	No	No	No	No	Yes	No	Yes	Yes
64	110	71	46	no	21.8	.63	.68	.38	100.98	.n	.n	.n		female	Yes	No	No	No	No	No	No	No	No	No	No	No	No			No
65	128	103	50	no	36.5	.9	.89	1.06	79.97	.n	.n	.n		female	Yes	No	No	No	Yes	No	No	No	No	No	No	No	No			No
66	114	72	21	no	21.4	.77	.73	.42	107.91	.n	20	.n	severe abdominal pains	male	No	Yes	Yes	No	No	No	.b	No	No	No	No	No	No			No
67	120	84	26	no	22	.75	.89	.47	105.82	.n	.n	.n		male	No	No	No	No	No	No	No	No	No	No	No	No	No			Yes
68	94	74	25	yes	24.3	.79	.51	.24	103.4	.n	.n	.n	abdominal problems, abscess in the stomach	female	No	No	No	No	No	No	No	No	No	No	No	No	No			No
69	105	72	34	yes	20.7	.86	.8	.27	92.07	.n	.n	.n	STI	male	Yes	No	No	No	No	No	No	No	No	No	No	No	No			No
70	123	78	22	no	20.9	.73	.76	.23	110.44	.n	.n	.n		male	No	No	No	No	No	No	No	No	No	No	No	No	No			No
71	109	76	29	no	21.8	.64	.53	.32	112.64	.n	.n	.n		female	No	Yes	No	No	No	No	No	No	No	.a	.b	No	No			No
72	102	77	37	yes	16.8	.72	.57	1.77	100.32	.n	20	.n	STI	male	No	Yes	No	No	No	No	No	No	No	No	No	No	No			No
73	104	76	27	no	27.5	.73	.87	.38	106.7	.n	20	.n	urinary tract infection	male	No	Yes	No	No	don't know	No	No	No	No	No	No	No	No			Yes
74	93	69	19	yes	20.2	.6	.63	.36	124.41	.n	.n	.n		female	Yes	No	No	No	No	No	No	No	No	No	No	No	No			No
75	101	67	26	yes	20.8	.8	.95	.16	101.86	.n	.n	.n	cough	male	No	No	No	No	No	No	No	No	No	No	No	No	No			No
76	111	71	32	no	21.7	.73	.62	.44	103.07	.n	.n	.n		male	No	No	Yes	No	No	No	No	No	No	No	No	No	No			No
77	109	65	22	no	21.9	.82	.87	.27	103.18	.2	.n	.n	pneumonia	male	No	Yes	No	No	No	No	No	No	No	No	No	No	No			No
78	95	63	26	no	28.3	.72	.74	.35	108.24	.31	20	20	STI	female	Yes	No	Yes	No	No	No	No	No	No	No	No	No	No			No
79	89	68	35	no	16.5	.72	.7	.29	101.75	.n	.n	.n		male	Yes	No	No	No	No	No	No	No	No	No	No	No	No			No
80	93	73	52	no	18.4	.59	.48	.57	99.88	.n	.n	.n	chest-pains	male	No	Yes	No	No	No	No	No	No	No	No	No	No	No			No
81	123	89	43	no	23.2	.8	.85	.27	90.53	.n	.n	.n	chest-pains	male	Yes	No	No	No	No	No	No	No	No	No	No	No	No			No
82	104	63	23	no	21.4	.72	.81	.26	110.55	.46	.n	320	skin infection	male	No	Yes	No	Yes	No	No	No	No	No	No	No	No	No			No
83	98	62	36	no	19.6	.63	.67	.35	108.13	.n	.n	.n	PID	female	No	No	No	No	Yes	No	Yes	No	No	No	No	No	No			Yes
84	109	77	25	no	21.9	.75	.76	.34	106.59	.n	.n	.n		male	No	No	No	No	No	No	No	No	No	No	No	No	No			Yes
85	109	64	39	no	28.6	.71	.7	.22	99.66	.n	40	.n		female	Yes	No	No	No	No	No	No	No	No	No	No	No	No			No
86	122	82	32	no	22	.61	.61	.38	112.86	.n	.n	.n		female	No	No	No	No	No	No	No	No	No	No	No	No	No			Yes
87	87	70	36	yes	15.8	1.14	1.25	11.86	73.37	.62	80	80		male	No	No	No	No	No	No	No	No	No	No	No	No	No			Yes
88	116	83	29	no	23.3	.87	.74	.43	94.6	.23	40	80		male	Yes	No	No	No	No	No	No	No	No	No	No	No	No			No
89	128	84	28	no	22.3	.77	.8	1.67	102.74	.n	.n	.n		male	Yes	No	No	No	No	No	No	No	No	No	No	No	No			No
90	119	76	34	no	21.7	.81	.85	.41	95.7	.n	.n	.n		male	Yes	No	No	No	No	No	No	No	No	No	No	No	No			.b
91	116	74	20	no	18.7	.83	.96	.25	103.73	.n	20	20		male	No	No	No	No	No	No	No	No	No	No	No	No	No			No
92	111	66	39	no	31.4	.68	.71	.31	101.97	.n	.n	.n		female	Yes	No	No	No	No	No	No	No	No	No	No	No	No			No
93	128	79	57	no	21.6	.81	.56	.53	81.62	.n	40	20		female	No	No	No	No	No	No	No	No	No	No	No	No	No			Yes
94	152	112	59	no	19.8	.81	.49	.75	80.52	.n	.n	.n		female	No	No	Yes	No	No	No	No	No	No	No	No	No	No			Yes
96	98	62	30	yes	19.3	.98	.59	.64	86.46	.2	.n	.n	trichomonas	female	No	No	No	No	No	No	No	No	No	No	No	No	No			Yes
97	111	76	24	no	22	.82	.84	.44	101.75	.n	.n	.n		male	No	No	Yes	No	No	No	No	No	No	No	No	No	No			Yes
98	115	68	26	no	22.4	.84	.78	.22	98.78	.n	.n	.n		male	No	No	No	No	No	No	No	No	No	No	No	No	No			No
99	94	70	25	no	25.7	.72	.48	.56	109.01	.n	.n	.n		female	Yes	No	No	No	No	No	No	No	No	No	No	No	No			No
100	127	81	21	no	24.4	.78	.68	.36	107.03	.27	.n	40		male	No	No	No	No	No	No	No	No	No	No	No	No	No			No
101	109	64	40	no	29.7	.56	.6	.54	110.99	.n	.n	.n		female	Yes	No	No	No	No	No	No	No	No	No	No	No	No			No
102	163	97	35	no	20.9	.76	.87	.87	98.67	1.04	80	20		male	Yes	No	Yes	No	No	No	No	No	No	No	No	No	No			Yes
103	110	91	24	no	21.1	.61	.74	.59	119.35	.47	20	80		female	Yes	No	No	No	No	No	Yes	No	No	.b	No	No	No			Yes
104	142	107	59	no	31.6	.67	.49	8.55	89.54	.35	80	.n	infection in the fallopian tubes	female	No	No	No	No	Yes	No	Yes	No	No	No	Yes	No	No			Yes
105	95	67	31	no	19.2	.65	.56	.82	110.33	.n	.n	.n		female	No	No	No	No	No	No	No	No	No	No	No	No	No			No
107	96	67	27	yes	22.8	.91	.54	3.39	93.06	.n	.n	.n		female	Yes	No	No	No	No	No	No	No	No	No	No	No	No			Yes
108	123	80	37	no	25.3	.67	.78	1.13	104.17	.25	.n	.n		male	Yes	No	Yes	No	No	No	No	No	No	No	No	No	No			No
109	142	96	35	no	21	.9	.86	.21	88.77	.n	40	.n	STI	male	Yes	No	No	No	No	No	No	No	No	No	No	No	No			No
110	107	82	31	no	24.2	.63	.55	.53	111.98	.299	.n	.n	STI	female	No	No	No	No	No	No	No	No	No	No	No	No	No			No
111	104	75	35	yes	22.5	1.07	.61	1.09	77.99	.n	.n	.n	cough	female	No	No	No	No	No	No	Yes	No	Yes	No	No	No	No			.b
112	100	79	41	no	31.9	.86	.76	3.82	87.78	.n	.n	.n		female	No	No	Yes	No	Yes	No	No	No	No	No	No	No	Yes	No	Yes	No
113	123	83	35	yes	22.1	.72	.62	.26	101.75	.88	40	40		female	No	No	Yes	No	Yes	No	No	No	No	No	No	No	No			No
114	105	71	19	no	30.9	.74	.68	.26	111.87	.n	.n	.n		male	No	No	No	No	No	No	No	No	No	No	No	No	No			Yes
115	113	81	26	yes	18.5	.88	.72	.36	95.81	.n	.n	.n	STI	male	No	No	Yes	No	No	No	No	No	No	No	No	No	No			No
116	80	54	47	yes	15.8	.98	.49	.62	76.89	.24	80	80		female	No	No	No	No	No	No	No	No	No	No	No	No	No			No
117	118	76	27	no	22.3	.85	.85	.29	97.35	.5	.n	20		male	Yes	No	No	No	No	No	No	.b	.b	No	No	No	No			Yes
118	68	53	69	yes	16.5	1.41	.91	2.71	47.63	.n	20	.n		male	No	No	No	No	Yes	No	No	No	.a	No	No	No	No			No
119	96	60	38	yes	24.8	1	.76	.61	80.52	.	.n	.n	STI	male	No	No	Yes	No	No	No	No	No	No	.a	No	No	No			No
120	110	91	22	yes	26.6	.71	.7	.29	112.09	.n	.n	.n		female	No	No	Yes	No	No	No	No	No	.b	No	No	No	No			Yes
121	127	82	36	yes	21.1	1.02	.85	1.93	80.41	.n	.n	.n	STI	male	No	No	Yes	No	No	No	No	No	No	No	No	No	No			Yes
122	117	76	29	no	20.7	.69	.67	.33	108.46	.n	.n	.n	pneumonia	male	No	No	Yes	No	No	No	No	No	.b	No	No	No	No			No
123	110	74	47	no	23.7	.67	.74	.31	97.24	.n	20	20	STI	female	No	No	No	No	No	No	No	No	No	No	No	No	No			Yes
124	137	96	31	yes	17.4	.8	.68	1.4	98.45	.n	.n	.n		male	No	No	Yes	No	No	No	No	No	No	No	No	No	No			.b
125	115	78	33	yes	20.8	.96	.84	.43	85.91	.n	.n	.n	STI	male	No	No	Yes	No	No	No	No	No	No	No	No	No	No			Yes
126	116	62	22	no	20.7	.83	.73	.08	102.3	.n	.n	.n	skin infection	male	No	No	Yes	No	No	No	No	No	No	No	No	No	No			No
127	115	77	23	no	19.3	1.02	.86	.18	88	.n	.n	.n		male	Yes	No	Yes	No	No	No	No	No	No	No	No	No	No			Yes
128	94	67	26	no	16.8	.69	.73	1.45	110.77	.n	.n	.n		female	Yes	No	Yes	No	No	No	No	No	No	No	No	No	No			Yes
129	106	76	45	no	22.8	.9	1.08	.04	82.83	.n	20	.n	pneumonia	male	Yes	No	No	No	No	No	No	No	No	No	No	Yes	No			Yes
131	109	75	25	no	27.3	.8	.49	.07	102.52	.n	20	.n		female	Yes	No	No	No	No	No	Yes	No	No	No	.a	No	No			Yes
132	127	96	29	no	24.1	.69	.59	.61	108.46	.26	.n	20		female	Yes	No	No	No	No	No	No	No	No	No	No	No	No			Yes
133	131	78	22	no	22.2	.85	.65	61.83	100.76	.31	20	80		male	No	No	No	No	No	No	No	No	No	No	No	No	No			Yes
134	103	72	26	no	17.9	.82	.77	.57	100.32	.2	.n	.n		male	Yes	No	No	No	No	No	No	No	No	No	No	No	No			Yes
135	137	86	28	no	23	.9	.86	.31	93.06	.71	80	.n	STI	male	Yes	No	No	No	No	No	No	No	No	No	No	No	No			Yes
136	106	70	25	no	20.9	.66	.67	.67	114.07	.n	.n	.n		female	Yes	No	Yes	No	No	No	No	No	No	No	No	No	No			No
137	107	64	36	no	25.7	.62	.49	.04	109.01	.n	.n	.n		female	Yes	No	No	No	No	No	No	No	No	No	No	No	No			No
138	159	107	69	no	20.4	1.13	.8	.34	58.85	.n	.n	.n		male	No	No	Yes	Yes	No	No	No	No	No	No	No	No	No			No
139	100	67	40	yes	17.7	.78	.7	.58	93.94	.n	20	.n	pleural effusion	male	No	No	No	No	No	No	No	No	No	No	No	No	No			No
140	111	68	19	no	19.6	.91	.64	1.11	98.34	.38	20	40		male	No	No	No	No	No	No	No	No	No	No	No	No	No			No
141	90	55	24	no	28	.59	.7	.14	121.11	.n	.n	.n	pelvic inflammatory disease	female	Yes	No	No	No	No	No	Yes	No	No	No	No	No	No			Yes
142	118	70	19	no	22	.85	.84	.17	102.96	.n	.n	.n	cough	male	Yes	No	No	No	No	No	No	No	No	No	No	No	No			No
143	93	69	26	yes	16.1	.79	.48	8.03	102.63	.n	.n	.n	tonsillitis	female	No	No	No	No	No	No	No	No	No	No	No	No	No			Yes
144	100	79	27	yes	18.4	.79	.49	3.33	101.97	.46	.n	.n	cough	female	No	No	No	No	No	No	No	No	No	No	No	No	No			Yes
145	128	86	37	yes	18.6	.76	.76	.11	97.35	.n	.n	.n		male	No	No	Yes	Yes	No	No	No	No	No	No	No	No	No			No
146	104	75	29	yes	18.5	.84	.68	2.86	96.8	.77	320	.n	cough; TB	male	No	No	No	Yes	No	No	No	No	No	No	No	No	No			Yes
147	125	89	36	yes	25.2	.87	.57	8.88	90.09	.56	.n	.n	gastritis; oral candidiasis	female	No	No	No	No	Yes	No	No	No	No	No	No	No	No			Yes
148	103	58	36	yes	19.9	1.41	.97	1.19	59.84	.n	.n	.n		male	No	No	No	No	No	No	.a	.a	.a	.a	.a	blank	.a			.a
149	107	86	32	no	25.4	.8	.73	.2	97.68	.n	.n	.n	pneumonia	female	Yes	No	Yes	No	No	No	Yes	No	No	No	No	No	No			Yes
150	107	70	36	yes	22.8	.91	.95	.3	87.45	.n	.n	.n		male	Yes	No	No	No	Yes	No	Yes	No	No	No	No	No	No			Yes
151	101	76	25	yes	21.1	.86	.59	.22	98.01	.n	.n	.n		female	Yes	No	No	No	Yes	No	No	No	No	No	No	No	No			Yes
152	106	66	33	no	19.5	.62	.56	.56	111.32	.n	.n	.n	cough	female	Yes	No	No	No	No	No	No	No	No	No	No	No	No			Yes
153	101	68	29	no	22	.92	.7	.36	91.08	1.02	.n	.n		male	Yes	No	Yes	No	No	No	No	No	No	No	No	No	No			Yes
154	83	59	38	yes	24	1.03	.66	4.88	78.76	.n	.n	.n	cough	female	No	No	No	No	No	No	No	No	No	No	No	No	No			Yes
155	120	77	38	yes	30.5	.8	.83	.57	93.72	.n	20	.n	STI	male	Yes	No	No	No	No	No	.b	No	No	No	No	No	No			No
156	113	82	33	no	22.8	.71	.68	.4	103.95	.n	.n	.n		male	No	No	Yes	No	No	No	No	No	No	No	No	No	No			No
157	115	74	22	no	21.6	.66	.61	.16	116.49	.n	.n	.n	sepsis after caesarian section	female	No	No	No	No	No	No	No	No	Yes	No	No	No	No			Yes
158	112	79	36	yes	19.4	.76	.59	.76	98.01	.n	20	20	dental infection	female	No	No	No	No	No	No	Yes	No	No	.a	No	No	No			Yes
159	92	65	41	no	18.6	.63	.63	.52	104.5	.24	80	.n	STI	female	.a	.a	.a	No	No	No	No	No	No	No	No	No	No			Yes
160	115	72	36	no	30.1	.86	.82	.17	90.86	.n	.n	.n	sepsis after abortion	female	No	No	No	No	No	No	No	No	No	No	No	No	No			.b
161	118	75	36	no	18.8	.69	.72	.9	103.4	.n	20	.n	Dyspepsia; chronic abdominal pain	male	No	No	Yes	No	No	No	No	No	No	No	No	No	No			.b
162	106	79	27	yes	20.8	1.02	.66	.29	85.58	.24	20	160		female	No	No	No	No	No	No	.b	No	No	No	No	No	No			Yes
163	122	94	41	yes	16.4	.89	.9	1.64	85.8	.26	.n	.n		male	No	No	No	Yes	don't know	No	Yes	No	No	No	No	No	No			Yes
164	104	60	28	no	19.8	.63	.8	.23	114.29	.n	.n	.n		male	Yes	No	No	No	No	No	No	No	No	No	No	No	No			.b
165	103	80	24	yes	17.4	.9	.64	.89	95.7	.n	40	40		female	No	No	Yes	No	No	No	No	No	No	No	No	No	No			Yes
166	104	69	27	yes	22.1	.75	.58	.03	105.05	.n	20	.n	enlarged lymph-nodes	female	Yes	No	No	No	No	No	No	No	No	No	No	No	No			Yes
167	113	81	33	no	22.7	.67	.62	.68	107.14	.21	.n	.n		female	Yes	No	No	No	No	No	No	No	No	No	No	No	No			No
168	137	89	53	no	21.3	.7	.57	.31	91.19	.n	.n	.n	don't know	female	No	No	No	No	don't know	No	No	No	No	No	No	No	No			No
169	103	82	50	no	24.1	.94	.69	.27	77.55	.n	.n	.n	cough	female	Yes	No	No	No	No	No	No	No	No	No	No	No	No			.b
170	114	57	27	no	22.6	.71	.82	.1	108.35	.n	.n	.n	pneumonia	male	Yes	No	No	No	No	No	No	No	No	No	No	No	No			No
171	102	73	61	yes	18.1	1.36	.77	7.19	52.25	.n	.n	.n	abscess	male	No	No	No	No	No	No	No	No	No	No	No	No	No			Yes
172	121	76	28	yes	21	.92	.99	.64	91.74	.96	.n	320	tonsillitis	male	No	No	No	No	No	No	No	No	No	No	No	No	No			Yes
173	106	75	19	no	24.9	.74	.73	2.09	111.87	.n	.n	.n		female	No	No	Yes	No	No	No	No	No	No	No	No	No	No			No
174	116	83	48	no	34.7	1.05	1.01	.98	72.38	.n	.n	.n	Glomerulonephritis	female	No	No	No	No	No	No	No	No	No	No	Yes	No	No			No
175	105	74	40	yes	18.1	1.02	1.02	44.36	78.21	.n	.n	.n		male	No	No	Yes	No	No	No	No	No	No	No	No	No	Yes	No	No	No
176	122	88	39	no	20.9	.67	.51	1.19	102.74	.n	.n	.n	cough; pneumonia	male	No	No	No	Yes	No	No	No	No	No	No	No	No	No			.b
177	103	74	36	yes	19.3	.9	1.07	1.19	88.11	.n	20	40	STI	male	No	No	No	No	No	No	Yes	No	No	No	No	No	No			Yes
178	85	62	33	yes	23.3	1.01	.53	5.98	82.72	.n	.n	.n	pelvic inflammatory disease	female	No	No	Yes	No	No	No	No	No	No	No	No	No	Yes	No	No	No
179	126	81	36	yes	20.2	.84	.63	.76	92.18	.27	40	.n	cough	male	No	No	No	No	No	No	No	No	No	No	No	No	No			Yes
180	101	67	27	no	23.3	.49	.68	.81	128.04	.n	.n	.n	cough	female	Yes	No	No	No	No	No	No	No	No	No	No	No	No			Yes
181	101	67	28	yes	20.7	.7	.55	3.71	108.35	.n	40	.n		female	Yes	No	No	No	No	No	No	No	No	No	No	No	No			No
182	123	82	35	yes	18.8	.9	.9	8.8	88.77	.n	.n	.n	chest pains	male	Yes	No	Yes	No	No	No	No	No	No	No	No	No	No			.b
183	105	69	32	yes	23.4	.85	.64	.38	94.05	.n	20	.n	sepsis after delivery	female	Yes	No	Yes	No	No	No	No	No	No	No	No	No	No			Yes
184	138	88	29	yes	18.4	1.19	1.15	3.36	74.14	.n	.n	.n		male	No	No	No	No	No	No	No	No	No	No	.a	No	No			No
185	92	66	24	yes	20.4	.62	.42	.53	118.36	.n	.n	.n	abdominal pains	female	No	No	No	No	No	No	Yes	No	No	No	No	No	No			No
186	130	92	24	yes	30	.81	.76	.24	102.52	.22	.n	.n		female	No	No	No	No	don't know	No	No	No	No	No	No	No	No			No
187	131	79	24	no	21.1	.95	.85	1.19	92.18	.n	.n	.n		male	Yes	No	No	No	No	No	No	No	No	No	No	No	No			No
188	137	99	69	no	17.1	1.09	.56	1.1	60.72	.n	.n	.n	abdominal pains; tubal ligation	female	No	No	Yes	No	don't know	No	Yes	No	No	No	No	No	No			Yes
189	135	99	37	yes	30.9	.83	.76	1.13	92.29	.n	.n	.n	abdominal pains	female	No	No	Yes	No	No	No	No	No	No	No	No	No	No			No
190	108	77	32	yes	16.9	.93	.77	1.2	88.55	.n	40	.n	cough	male	Yes	No	No	No	No	No	No	No	No	No	No	No	No			No
191	134	84	41	no	21.7	.59	.71	.82	107.69	.21	20	.n		female	No	No	No	No	No	No	No	No	No	No	No	No	No			No
192	132	92	31	no	26.8	.71	.8	.57	105.38	.56	40	.n		female	Yes	No	No	Yes	No	No	No	No	No	No	No	No	No			No
193	147	103	34	no	21.6	.74	.82	.45	100.87	.25	40	.n	cough	female	Yes	No	No	No	Yes	No	No	No	No	No	No	No	No			No
194	111	84	57	no	34.9	.77	.74	.21	84.15	.n	.	.	upper respriratory infection	female	No	No	No	No	Yes	Yes	Yes	No	No	No	No	No	Yes	No	Yes	No
195	95	60	28	yes	19.8	.66	.39	.38	111.76	.2	40	40		female	Yes	No	No	No	No	No	No	No	No	No	No	No	No			Yes
196	94	62	32	no	17.2	.59	.41	13.63	114.62	.31	40	.n		male	No	No	Yes	No	No	Yes	No	No	No	No	No	No	Yes	.a	.a	No
197	113	77	27	no	19.9	.93	.99	.63	91.63	.n	20	.n	cough	male	No	No	Yes	No	Yes	No	No	No	No	No	No	No	No			Yes
198	104	62	69	no	24	1.23	1.08	10.63	54.56	.n	20	.n	urinary tract infection due to katheter	male	No	No	Yes	No	No	No	.b	No	.a	No	Yes	No	Yes	.a	.a	.a
199	123	84	50	yes	17.8	1.6	1.29	5.54	46.97	.n	.n	.n		female	No	No	No	No	No	No	No	No	No	No	No	No	No			No
200	105	64	45	no	31.6	.76	.73	4.76	92.07	.n	.n	.n	cough	female	No	No	No	No	Yes	No	No	No	No	No	No	No	No			Yes
201	96	58	37	no	24.2	.74	.88	.05	98.78	.n	20	.n	cough	male	No	No	No	No	No	No	No	No	No	No	No	No	No			No
202	114	77	20	no	21.4	.8	.93	.06	106.15	.24	.n	.n	abdominal discomfort	male	No	No	Yes	.b	No	No	No	No	No	No	No	No	No			No
203	181	93	42	no	27.2	.75	.83	5.18	94.71	.n	20	.n	cough	male	No	No	Yes	No	Yes	No	No	No	No	No	No	No	No			No
204	91	56	25	yes	19.9	.93	.75	.62	92.95	.23	20	.n		male	No	No	No	No	No	No	No	No	No	No	No	No	No			Yes
205	139	100	36	no	19.8	.86	.85	.22	90.86	.52	.n	.n	skin infection	male	Yes	No	Yes	No	No	No	No	No	No	No	No	No	No			No
206	105	71	49	no	28.2	.81	.76	.35	86.24	.n	20	.n		female	No	No	No	No	Yes	No	No	No	No	No	No	No	No			No
207	107	75	39	yes	18.4	.85	.77	2.39	89.65	.n	40	.n		female	Yes	No	No	No	No	No	.b	No	No	No	No	No	No			.b
208	159	99	52	no	25.3	.9	.97	.31	78.87	.54	.n	.n	accident	male	Yes	No	No	No	Yes	No	.b	No	No	No	No	No	No			.b
209	135	90	43	no	29.6	.67	.79	.37	99.99	.37	.n	160	cough	female	No	No	No	No	Yes	No	No	No	No	No	No	No	No			No
210	107	77	25	no	19.6	.71	.85	.22	109.78	.31	40	.n	chest pain	male	No	No	Yes	No	No	No	No	No	No	No	No	No	No			No
211	98	60	40	no	24	2.13	1.88	6.28	33.66	.22	.n	.n		male	No	No	Yes	No	No	No	No	No	No	No	No	No	No			.b
212	98	66	54	yes	23	.87	.96	.99	79.64	.n	20	.n	skin infection	male	No	No	No	No	No	No	Yes	No	No	No	No	No	No			Yes
213	108	74	30	no	21.5	.67	.67	.39	109.34	.75	80	.n	during pregnancy had infection	female	No	No	No	No	No	No	No	No	No	No	No	No	No			No
214	140	92	24	no	25	.86	.85	9.44	98.67	.n	.n	.n	cough; fuel	female	No	No	No	No	No	No	.b	No	No	No	No	No	No			No
215	112	65	23	no	24.7	.63	.56	.59	118.36	.n	20	.n	STI	female	No	No	No	No	Yes	No	No	No	No	No	No	No	No			No
216	97	69	24	no	23.7	.72	.65	.69	109.78	.n	.n	.n	cough	female	Yes	No	No	No	No	No	Yes	No	No	No	No	No	No			Yes
217	123	85	24	no	17.6	.79	.83	.29	104.06	.n	80	.n		male	No	No	No	No	No	No	No	No	No	No	No	No	No			No
218	97	65	21	no	19.7	.57	.46	.78	125.62	1.28	160	.n		female	Yes	No	No	No	No	No	No	No	No	No	No	No	No			No
219	115	82	21	no	19.4	.8	.86	.32	105.49	.36	80	.n	cough	male	Yes	No	No	Yes	No	No	Yes	No	No	No	No	No	No			No
220	128	84	38	no	21.4	.74	.87	.91	98.12	.n	20	.n	pneumonia	male	No	No	Yes	No	No	No	.b	No	No	No	No	No	Yes	No	No	No
221	110	81	26	no	22.9	.79	.83	.21	102.63	.n	.n	20	trichomonasi	female	No	No	No	No	Yes	No	No	No	No	No	No	No	No			Yes
222	139	108	47	no	32.4	.9	.73	.96	81.62	.n	.n	.n	arthritis	female	No	No	No	No	Yes	No	No	No	No	No	No	No	Yes	No	Yes	No
223	88	53	37	yes	24	1.39	1.71	4.24	60.28	.59	20	20	cough	male	Yes	No	Yes	No	No	No	Yes	No	No	No	No	No	No			Yes
224	113	69	39	yes	22.6	1.08	.69	.41	75.24	.34	80	.n	rectal prolaps; oral trush	male	No	No	Yes	No	No	No	Yes	No	No	No	No	No	Yes	Yes	No	No
225	114	76	22	no	22	.77	.79	.7	107.14	.n	.n	.n		male	Yes	No	No	No	No	No	No	No	No	No	No	No	No			No
226	98	65	27	yes	21.1	.98	.57	3.9	88.22	.n	.n	40	upper respiratory infection	female	No	No	Yes	.b	No	No	No	No	No	No	No	No	Yes	Yes	No	Yes
227	140	92	26	no	22.4	.66	.83	1.6	113.3	.n	.n	.n	cough	male	No	No	No	Yes	No	No	No	No	No	No	No	No	No			.b
228	120	79	68	no	34.4	1.24	1.08	11.15	54.56	.n	.n	.n	cough	female	Yes	No	No	Yes	Yes	Yes	Yes	No	No	No	No	No	Yes	Yes	Yes	No
229	155	89	59	no	22.7	.89	.81	1.09	75.79	.24	20	.n	cough	male	Yes	No	No	No	Yes	Yes	No	No	No	No	No	No	Yes	No	Yes	No
230	115	70	34	no	17.2	.74	.75	.39	100.87	.n	.n	.n	chest pains	male	No	No	No	No	No	No	No	No	No	No	No	No	No			No
231	125	78	31	no	22.4	.77	.87	.19	100.65	.64	40	.n	trichomonasi; cough	male	No	No	No	No	No	No	.b	No	No	No	No	No	Yes	No	No	No
232	111	78	29	no	18.1	.91	.78	1.09	91.74	.n	.n	.n	pneumonia; sepsis	male	No	No	Yes	No	No	No	No	No	No	No	No	No	Yes	Yes	No	No
233	111	79	25	no	24.2	.67	.62	.15	113.19	.n	40	20		female	No	No	No	No	No	No	No	No	No	No	No	No	No			No
234	106	75	36	no	24.3	.66	.91	.09	105.71	.21	80	.n		male	Yes	No	No	No	No	No	No	No	No	No	No	No	No			Yes
235	105	65	31	yes	22.3	.83	.56	.79	96.14	.n	.n	.n		male	No	No	Yes	No	No	No	Yes	No	No	No	No	No	No			No
236	101	77	27	yes	18.7	.76	.62	2.68	104.28	.n	.n	.n		female	No	No	No	No	No	No	No	No	No	No	No	No	No			.b
237	109	63	24	no	20.8	.85	.95	2.58	99.44	.n	20	20		male	Yes	No	No	No	No	No	.b	No	.b	Yes	No	No	No			No
238	115	86	26	yes	27.3	.67	.6	5.97	112.42	.n	40	.n	dyspepsia	female	No	No	No	No	No	No	No	No	No	No	No	No	No			No
239	115	67	23	no	21.5	.64	.57	.28	117.48	.n	.n	.n	chest infection	male	No	No	No	No	No	No	No	No	No	No	No	No	No			No
240	137	94	35	no	32.4	.63	.64	.16	108.9	.n	.n	.n	cough	female	No	No	No	No	Yes	.b	No	No	No	No	No	No	No			Yes
241	107	78	29	no	26.9	.7	.66	.43	107.69	.48	80	80	sore throat; cough	female	Yes	No	Yes	No	No	No	Yes	No	No	No	No	No	No			No
242	197	130	35	no	19.5	.65	.79	.6	107.25	.n	.n	.n		male	No	No	Yes	No	No	No	No	No	No	No	No	No	No			Yes
243	125	89	47	yes	31.3	.93	.9	.43	79.86	.n	.n	.n	abscess	male	Yes	No	.a	No	Yes	No	No	No	No	No	No	No	Yes	Yes	Yes	Yes
244	140	100	38	yes	19.8	.88	.51	.57	88.22	.n	40	.n		female	Yes	No	No	No	No	No	No	No	No	No	No	No	No			No
245	129	97	48	no	34.1	.84	.72	1.06	84.92	.49	80	80	sore throat	female	No	No	Yes	No	No	No	Yes	No	No	No	No	No	No			No
246	110	66	28	yes	20.3	.74	.7	.62	105.16	.29	.n	.n	cough	female	No	No	No	No	No	No	No	No	No	No	No	No	No			No
247	103	62	28	no	21.5	.75	.86	.23	104.39	.46	20	.n		male	Yes	No	No	No	No	No	No	No	No	No	No	No	No			No
248	115	68	51	no	21.4	.77	.96	.15	87.67	.n	80	.n	cough	male	No	No	No	No	Yes	No	No	No	No	No	No	No	Yes	No	No	No
249	111	80	24	yes	22.3	.84	.73	.2	100.21	.24	.n	.n	cough	female	No	No	Yes	No	Yes	No	Yes	No	No	No	No	No	No			Yes
250	114	76	24	yes	21.7	.93	.67	9.95	93.61	.n	.n	.n	STI	male	No	No	Yes	No	No	No	No	No	No	No	No	No	No			No
251	120	91	46	no	35.9	.76	.7	.87	91.41	.n	.n	.n	tonsillitis	female	No	No	No	No	No	No	No	No	No	No	No	No	No			No
252	112	61	22	no	23.5	.7	.64	.19	112.97	.n	.n	.n		male	Yes	No	No	No	No	No	No	No	No	No	No	No	No			No
253	119	73	30	yes	24.8	.84	.97	.37	96.14	.69	320	40		male	Yes	No	No	No	No	No	No	No	No	No	No	No	No			No
254	101	66	34	no	17.6	.65	.83	.21	108.02	.7	80	640	cough	male	Yes	No	No	No	No	No	No	No	No	No	No	No	No			No
255	113	86	28	no	16.6	.7	.57	.18	108.35	.n	.n	.n	cough	male	No	No	No	No	No	No	No	No	No	No	No	No	No			Yes
256	116	55	20	no	21.2	.77	.74	3.2	108.57	.n	.n	.n	chest pains	male	No	No	No	No	No	No	No	No	No	No	No	No	No			No
257	104	63	19	no	20.3	.74	.9	2.59	111.87	.n	.n	.n		male	Yes	No	No	No	No	No	.b	No	No	No	No	No	No			No
258	130	82	19	no	19.1	.89	.95	2.84	99.88	.22	40	.n	cough	male	Yes	No	Yes	No	No	No	Yes	No	No	No	No	No	No			No
259	141	91	60	no	40.2	.77	1.05	1.45	82.39	.n	.n	.n	tonsillitis	female	No	No	No	No	Yes	Yes	Yes	No	No	No	No	No	Yes	No	Yes	Yes
260	114	69	24	no	25.4	.75	.95	.18	107.25	.n	20	.n		male	Yes	No	No	No	No	No	No	No	No	No	No	No	No			No
261	95	65	23	no	22.7	.63	.76	1.31	118.36	.48	20	80	otitis media	female	Yes	No	No	No	No	No	.b	No	No	No	No	No	No			Yes
262	142	76	29	no	20.5	.78	1.02	.31	101.31	.n	.n	.n	cough	male	No	No	No	No	No	No	No	No	No	No	No	No	No			No
263	127	96	49	no	32.9	.68	.6	.3	95.15	.n	.n	.n	cardiac failure	female	No	No	No	No	Yes	No	No	No	No	No	No	No	Yes	No	Yes	No
264	127	79	37	yes	20.2	.88	.73	2.2	88.88	.32	20	.n	nosal boil	male	No	No	No	No	No	No	No	No	No	No	No	No	No			No
265	122	89	38	yes	19.7	.89	1.07	.3	87.56	.21	20	.n		male	No	No	No	No	No	No	.b	No	No	No	No	No	Yes	No	No	No
266	119	84	62	yes	25	1.25	1.24	3.22	56.43	.n	20	.n	cough	male	No	No	No	No	Yes	No	No	No	No	No	No	No	Yes	No	Yes	No
267	116	67	31	no	19	.8	.84	1.13	98.45	.n	40	.n	Can't remember the diagnosis	male	No	No	No	No	No	No	No	No	No	No	No	No	No			.b
268	98	56	28	no	20.7	.77	.89	.28	102.74	.n	80	.n	cough	male	Yes	No	No	No	No	No	Yes	No	No	No	No	No	No			Yes
269	104	69	32	no	22.7	.77	.99	.13	99.99	.n	40	.n	cough	male	Yes	No	No	No	No	No	No	No	No	No	No	No	No			No
270	160	105	35	yes	19	.83	.67	.53	93.61	.24	80	.n		male	Yes	No	No	No	No	No	No	No	No	No	No	No	No			No
271	88	72	27	yes	20.5	.91	.51	.54	93.06	.n	.n	.n		female	No	No	No	No	No	No	No	No	No	No	No	No	No			Yes
272	102	72	31	no	17.9	.77	.73	.2	100.65	.36	40	40		male	Yes	No	No	No	No	No	No	No	No	No	No	No	No			No
273	108	78	27	no	24.5	.64	.72	.28	114.29	.n	.n	.n		female	Yes	No	No	No	No	No	No	No	No	No	No	No	No			No
274	122	64	27	no	21.3	.87	.85	.34	95.92	.n	40	.n	STI chronic	male	No	No	.a	No	No	No	No	No	No	No	No	No	No			No
275	113	85	30	no	21.9	.94	.87	.14	89.1	1.08	40	80	cough	male	Yes	No	Yes	No	No	No	No	No	No	No	No	No	No			No
276	110	72	45	no	23.7	.93	.76	.33	80.96	.44	20	80		male	No	No	Yes	No	No	No	No	No	No	No	No	No	No			No
277	91	61	36	no	19.8	.72	.63	.41	100.98	.n	40	.n	gastritis	female	Yes	No	No	No	No	No	No	No	No	No	No	No	No			No
278	117	88	31	yes	18.6	1.03	.78	.74	82.61	.n	.n	.n	herpes	male	Yes	No	Yes	No	No	No	Yes	No	No	No	No	No	No			Yes
279	140	94	26	no	28.5	.61	.93	.4	117.7	.n	.n	.n	cough	female	Yes	No	No	No	No	No	No	No	No	No	No	No	No			Yes
280	121	80	27	no	24.4	.82	.94	.6	99.66	.n	.n	.n	Tonsillitis	male	Yes	No	Yes	No	No	No	Yes	No	No	No	No	No	No			No
281	99	63	24	no	19.2	1.01	.95	.51	88	.41	.n	.n		male	Yes	No	No	No	No	No	No	No	No	No	No	No	No			No
282	110	66	34	yes	22.1	.94	.68	.25	86.68	.n	.n	.n	cough	female	No	No	No	No	No	No	No	No	No	No	No	No	No			No
283	108	71	57	no	25.8	.73	.65	.55	86.68	.n	40	.n	cough	female	No	No	No	No	Yes	Yes	Yes	No	No	No	No	No	Yes	Yes	Yes	No
284	134	91	34	no	26.2	.75	1	.19	100.1	.2	20	40	cough	male	Yes	No	No	No	No	No	No	No	.b	No	No	No	Yes	No	No	No
285	113	79	41	yes	20	1.24	1.05	1.32	65.78	.62	.n	2560	TB	male	No	No	No	Yes	No	No	No	No	No	No	No	No	No			No
286	102	66	48	yes	23.7	.9	.69	1.31	81.07	.n	.n	.n	cough	female	No	No	No	No	No	No	No	No	No	No	No	No	No			Yes
287	96	72	24	yes	22.1	.7	.6	.46	111.43	.n	20	.n	pneumonia	female	Yes	No	No	No	No	No	.b	No	No	No	No	No	No			Yes
288	189	122	27	no	19.3	3.11	4.89	461.68	17.49	.n	20	.n		male	No	No	No	No	Yes	Yes	Yes	No	No	No	No	No	Yes	No	No	.b
289	92	55	22	no	22.4	.66	.67	1.8	116.49	.n	.n	40	cough	female	Yes	No	No	No	No	No	No	No	No	No	No	No	No			Yes
290	119	80	55	no	24.9	.84	.66	.67	80.85	.89	80	20		female	Yes	No	No	No	Yes	No	No	No	No	No	No	No	No			Yes
291	110	73	29	yes	22.8	.74	.54	1.12	104.39	.n	20	.n		female	No	No	No	No	No	No	No	No	No	No	No	No	No			No
292	133	71	33	yes	21.5	.68	.67	1.11	106.37	.22	.n	20		male	Yes	No	No	No	No	No	No	No	No	No	No	No	No			No
293	112	70	32	no	19.8	.66	1.14	.32	108.68	.22	20	.n	painful both legs	male	Yes	No	Yes	No	No	No	No	No	No	No	No	No	No			No
294	111	74	28	yes	20.8	.78	.56	.82	101.97	1.58	40	20		female	Yes	No	No	No	No	No	No	No	No	No	No	No	No			No
295	115	73	30	yes	21.5	.77	.89	1.47	101.42	.2	20	.n		male	No	No	No	No	No	No	No	No	No	No	No	No	No			.b
296	113	76	20	no	23.9	.63	.7	.17	120.78	.n	20	.n	Tonsillitis	male	No	No	No	No	No	No	No	No	No	No	No	No	No			No
297	104	70	37	yes	22.1	1.1	.83	2.68	75.13	.n	20	.n	skin infection	female	No	No	No	No	No	No	No	No	No	No	No	No	No			Yes
298	110	74	25	yes	19	.87	.73	.11	97.24	.n	.n	.n	Tonsillitis	male	No	No	No	No	No	No	No	No	.b	No	No	No	No			No
299	104	73	19	no	23.4	.75	.57	14.39	111.1	.n	80	.n		female	No	No	No	No	No	No	No	No	No	No	No	No	No			Yes
300	102	68	27	no	20.6	.84	1.02	.19	98.12	.n	.n	.n	can't remember the diagnosis	male	Yes	No	Yes	No	No	No	No	No	No	No	No	No	No			Yes
301	128	82	61	no	22.7	1.02	1.08	.69	67.65	.2	80	40	STI	male	No	No	No	No	Yes	Yes	No	No	No	No	No	No	Yes	No	Yes	Yes
302	99	70	33	no	21.7	.45	.48	.67	126.61	.55	.n	.n	can't remember the diagnosis	female	No	No	No	No	No	No	Yes	No	No	No	No	No	No			Yes
303	146	98	55	no	35.4	.99	.9	.45	72.16	1.03	80	40	cough	female	Yes	No	No	No	Yes	No	Yes	No	No	No	No	No	No			No
304	115	73	28	no	22.8	.81	.7	.81	99.66	.n	20	.n	STI	male	No	No	No	No	No	No	No	No	No	No	No	No	No			No
305	133	87	37	no	21.9	.65	.78	.31	105.82	.n	.n	.n	measles	male	No	No	Yes	No	No	No	No	No	No	No	No	No	No			Yes
306	111	78	32	no	34.3	.61	.57	.83	112.86	.n	.n	.n	cough	female	No	No	No	No	No	No	Yes	No	No	No	No	No	No			Yes
307	97	61	54	yes	19.7	.77	.57	3.47	85.91	.n	.n	.n	cough	male	No	No	No	No	No	No	Yes	No	No	No	No	No	No			No
308	141	89	44	no	31.3	.75	.55	3.14	93.39	.59	40	40	cough	female	Yes	No	No	No	Yes	No	No	No	No	No	No	No	Yes	No	Yes	Yes
309	143	86	38	no	26.6	2.42	3	541.4	27.39	.47	20	.n	cough	male	No	No	No	No	No	No	No	No	No	No	No	No	No			Yes
310	85	66	40	yes	15.3	.93	.71	1.71	83.82	.n	.n	.n	malaria	male	No	No	Yes	No	No	No	No	No	No	No	No	No	No			Yes
311	95	71	62	no	31	.88	.67	.2	74.8	.n	.n	.n	cough	female	No	No	No	Yes	Yes	No	Yes	No	No	No	No	No	Yes	No	Yes	Yes
312	111	82	25	yes	22	.63	.47	.41	116.71	.n	20	.n		female	No	No	No	No	No	No	No	No	No	No	No	No	No			No
313	109	80	43	yes	19.2	1.21	.83	.12	66.33	.n	.n	.n	upper respiratory infection; rheumatism	male	Yes	No	Yes	No	No	No	No	No	No	No	No	No	No			Yes
314	105	69	28	no	21.8	.61	.77	.58	116.05	.n	.n	.n	cough	male	Yes	No	No	No	No	No	Yes	No	No	No	No	No	No			No
315	120	79	52	no	21.4	.65	.6	2.72	95.37	.35	20	20	cough	female	No	No	No	No	No	No	.b	No	No	No	No	No	No			Yes
316	113	75	28	no	29	.7	.66	.33	108.35	.n	.n	.n	cough; tonsillitis	female	No	No	Yes	No	No	No	No	No	No	No	No	No	No			No
317	137	97	43	no	42.4	.69	.52	.43	98.45	.5	20	20	pneumonia	female	No	No	Yes	No	No	No	No	No	No	No	No	No	No			No
318	101	75	29	no	20.3	.77	.91	3.81	102.08	.n	40	.n		male	No	No	No	No	No	No	No	No	No	No	No	No	No			No
319	99	71	48	no	29.4	.87	.79	.2	82.94	.23	.n	20		female	.a	.a	.a	.a	blank	.a	.a	.a	.a	.a	.a	blank	.a			.a
320	154	89	48	no	19.7	.99	.97	.11	75.79	.n	.n	.n		male	No	No	No	No	No	No	No	No	No	No	No	No	No			No
321	117	77	30	yes	19.7	.64	.69	1.69	111.87	.n	.n	.n	tonsillitis	female	No	No	No	No	No	No	No	No	No	No	No	No	Yes	No	No	No
322	126	79	25	no	21.3	.78	.73	.11	104.17	.84	20	20	can't remember the diagnosis	male	Yes	No	Yes	No	No	No	No	No	No	No	No	No	No			No
323	120	74	40	no	27	.78	.71	.36	93.94	.33	20	160	cough	female	Yes	No	Yes	No	No	No	No	No	No	No	No	No	No			Yes
324	151	98	61	no	26.7	.94	.79	.62	71.94	.n	20	.n	cough	male	No	No	No	No	Yes	Yes	Yes	No	No	No	No	No	Yes	No	Yes	.b
325	105	87	35	yes	27.2	.75	.56	.51	99.44	.n	20	.n	cough	female	No	No	Yes	No	No	No	No	No	No	No	No	No	No			Yes
326	92	72	37	yes	18.5	1.05	.74	.11	78.1	.n	.n	.n	peptic ulcer disease	male	No	No	No	No	No	No	.b	No	No	No	No	No	No			No
327	107	70	39	no	20.9	.79	.92	.14	93.83	.n	20	.n	cough	female	No	No	No	Yes	No	No	No	No	No	No	No	No	No			No
328	108	81	29	no	18.3	.66	.73	.17	110.99	.n	40	.n	cough	male	No	No	No	No	No	No	No	No	No	No	No	No	No			No
329	114	82	43	yes	22.5	.78	.56	.98	91.96	.n	.n	.n	cough	male	No	No	No	No	No	No	Yes	No	No	No	No	No	No			No
330	122	84	19	no	12.5	.92	.99	.13	97.57	.24	40	.n		male	Yes	No	No	No	No	No	No	No	No	No	No	No	No			.b
331	115	80	56	no	24.7	.93	1.05	.62	75.02	.n	.n	.n	cough	male	No	No	No	No	No	No	No	No	No	No	No	No	No			No
332	122	74	34	yes	23.3	.72	.75	.1	102.41	.79	40	.n	pneumonia	male	No	No	No	No	No	No	No	No	No	No	No	No	Yes	No	No	No
333	101	69	30	no	20.3	.64	.55	.1	111.87	.n	20	.n	cough	female	Yes	No	No	No	No	No	.b	No	No	No	No	No	No			No
334	108	69	25	yes	23.3	.88	.49	1.31	96.47	.6	20	160		female	No	No	Yes	No	No	No	No	No	No	No	No	No	No			No
335	120	83	30	no	24.4	.7	.58	.34	106.92	.43	40	.n		male	No	No	No	No	No	No	.b	No	No	No	No	No	No			No
336	117	85	29	no	34.3	.72	.6	3.45	106.04	.33	40	.n	cough	female	No	No	No	No	Yes	Yes	Yes	No	No	No	No	Yes	Yes	No	No	No
337	122	94	55	yes	17.6	1.14	.78	3.15	64.35	.n	.n	.n	Can't remember the diagnosis	male	No	No	Yes	No	No	No	No	No	No	No	No	No	No			No
338	144	92	55	no	22.5	.69	.55	2.35	90.64	.n	.n	.n	cough	female	No	No	No	No	Yes	No	No	No	No	No	No	No	No			No
339	108	79	30	no	31.1	.82	.73	.17	97.57	.n	.n	.n	cough	female	No	No	No	No	No	No	No	No	No	No	No	No	No			No
340	143	96	51	no	31.4	1.16	.9	.4	65.23	.56	40	40	pneumonia	female	No	No	Yes	No	Yes	No	No	No	No	No	No	No	Yes	No	Yes	Yes
341	117	79	32	no	26.6	.77	.66	.21	99.99	.n	40	.n	cough	female	Yes	No	No	No	No	No	No	No	No	No	No	No	No			Yes
342	106	72	31	no	34.3	.92	.93	.27	89.87	.25	40	.n	cough	female	No	No	No	No	No	No	Yes	No	No	No	No	No	Yes	No	No	No
343	117	97	44	no	32.8	.92	.76	.36	82.06	.n	.n	.n	tonsillitis; pneumonia	female	No	No	No	No	Yes	Yes	Yes	No	No	No	No	No	Yes	No	Yes	Yes
344	99	66	31	no	24.6	.58	.56	.54	116.27	.73	40	.n	cough	female	No	No	Yes	No	No	No	No	No	No	No	No	No	No			Yes
345	100	72	38	no	20.8	.84	.9	.21	90.97	.n	20	20	UTI	male	No	No	No	No	No	No	No	No	No	No	No	No	No			No
346	131	84	22	no	23.5	.83	.79	.06	102.3	.n	20	20		male	Yes	No	No	No	No	No	No	No	No	No	No	No	No			No
347	105	62	21	no	21.9	.86	.86	.1	100.76	.n	.n	.n	pneumonia	male	Yes	No	No	No	No	No	No	No	No	No	No	No	No			No
348	105	69	29	no	21.1	.58	.5	.23	117.92	.53	20	80	URTI	female	No	No	Yes	No	No	No	No	No	No	No	No	No	No			No
349	120	87	42	no	24.3	.89	.82	1.05	85.14	.43	20	40		male	Yes	No	No	No	No	No	No	No	No	No	No	No	No			Yes
350	96	68	29	no	32.1	.76	.71	.36	102.85	.48	.n	.n	cough	female	Yes	No	No	No	Yes	No	No	No	No	No	No	No	No			No
351	112	74	32	yes	20.4	.76	.63	39.89	100.76	.2	20	80		male	No	No	Yes	No	No	No	No	No	No	No	No	No	No			No
352	95	64	31	no	26.2	.77	.65	4.08	100.65	.n	.n	.n	cough	female	Yes	No	No	No	No	No	Yes	No	No	No	No	No	No			Yes
353	108	78	27	no	22.5	.57	.56	.14	120.45	.n	.n	.n	cough	female	No	No	No	No	No	No	No	No	No	No	No	No	No			Yes
354	107	87	56	no	29.6	.95	.92	.37	73.92	.23	40	.n	cough	female	No	No	Yes	No	Yes	Yes	Yes	No	No	No	No	No	Yes	No	Yes	No
355	130	65	67	no	36.8	1	.8	.87	65.89	.n	20	.n		female	No	No	No	Yes	No	No	.b	No	No	No	No	No	No			No
356	113	80	31	no	31.9	.64	.5	.44	111.1	.n	.n	.n	cough	female	No	No	Yes	No	No	No	No	No	No	No	No	No	No			Yes
357	95	71	29	yes	23.3	.86	.7	.29	95.37	.n	20	.n	cough	female	Yes	No	No	No	No	No	No	No	No	No	No	No	No			No
358	124	83	50	no	38.4	.82	.82	2.57	85.03	.n	.n	.n		male	Yes	No	No	No	Yes	No	No	No	No	No	No	No	No			No
359	102	75	42	no	28.3	.66	.57	.32	101.42	.n	40	.n	cough	female	Yes	No	No	No	No	No	No	No	No	No	No	No	No			No
360	131	80	36	no	21.3	.76	.74	.24	98.01	.n	.n	.n	colds	female	No	No	Yes	No	No	No	No	No	No	No	No	No	No			No
361	94	65	31	no	22.7	.58	.44	1.58	116.27	.n	.n	.n	cough; abcess on the fallopian tube	female	No	No	No	No	No	No	No	No	No	No	No	No	No			Yes
362	115	73	28	no	20.9	.86	.83	.33	96.03	.n	20	.n		male	No	No	Yes	No	No	No	Yes	No	No	No	No	No	No			No
363	116	67	27	no	22.6	.79	.87	.13	101.97	.n	40	.n		male	Yes	No	No	No	No	No	No	No	No	No	No	No	No			No
364	106	83	25	no	29.5	.76	.73	.27	105.71	.n	.n	.n	cough	female	Yes	No	No	No	No	No	No	No	No	No	No	No	No			Yes
365	127	82	24	no	21.8	.91	.65	5.85	95.04	.n	20	20	cough	male	Yes	No	No	No	No	No	No	No	No	No	No	No	No			Yes
366	109	83	28	yes	21.1	.82	.58	.86	99	.n	20	.n		female	Yes	No	No	No	No	No	No	No	No	No	No	No	No			No
